# Supplementary material for: The Use of a Digital Social Forum in a Parkinson’s Disease Risk Cohort: A Thematic Analysis of Forum Messages
Source: Parkinsons Dis. 2026 Feb 13;2026:7537110. doi: 10.1155/padi/7537110 (PMC12903991; doi:10.1155/padi/7537110)
Supplement: Supplementary file 1 — Supporting Information Additional supporting information can be found online in the Supporting Information section. [file PADI-2026-7537110-s001.zip]

Archive with 2 entries (2 files):
- Supplementary Material SRQR_Checklist.docx
- Supplementary Materials Table S1.docx
